# Supplementary material for: Bimodal Poly(lactic-co-glycolic acid) Nanocarrier with Zinc Oxide and Iron Oxide for Fluorescence and Magnetic Resonance Imaging
Source: Molecules. 2025 Apr 18;30(8):1818. doi: 10.3390/molecules30081818 (PMC12029633; doi:10.3390/molecules30081818)
Supplement: Supplementary file 1 [file molecules-30-01818-s001.zip]

Archive with 1 entries (1 files):
- molecules-3527239-supplementary.pdf
